# Supplementary material for: Clinical, Cognitive and Demographic Determinants of Work Participation in Multiple Sclerosis: A Multicenter Cross-Sectional Study
Source: Medicina (Kaunas). 2026 Feb 27;62(3):454. doi: 10.3390/medicina62030454 (PMC13027713; doi:10.3390/medicina62030454)
Supplement: Supplementary file 1 [file medicina-62-00454-s001.zip]

Archive with 1 entries (1 files):
- medicina-4135016-supplementary.pdf
